# Supplementary material for: Extracellular vesicles carry cellulases in the industrial fungus Trichoderma reesei
Source: Biotechnol Biofuels. 2019 Jun 15;12:146. doi: 10.1186/s13068-019-1487-7 (PMC6570945; doi:10.1186/s13068-019-1487-7)
Supplement: Supplementary file 2 — Additional file 2. List of vesicular proteins identified in T. reesei EVs in the presence of cellulose. [file 13068_2019_1487_MOESM2_ESM.xlsx]

## Sheet: Planilha1
Additional file 2. List of vesicular proteins identificated in T. reesei EVs in the presence of cellulose
Protein ID	Description	GO	KOG	Identification time
124175	GH64 endo-1,3-β-glucanase	#N/A	#N/A	72h and 120h
124016	GH36 α-galactosidase AGL2	carbohydrate metabolism	#N/A	96h and 120h
121746	Glycoside Hydrolase Family 55 (candidate exo-1,3-b-glucanase)	carbohydrate metabolism	#N/A	72h and 120h
123649	β-1,6-N-acetylglucosaminyltransferase	Carbohydrate transport and metabolism	Carbohydrate transport and metabolism	72h and 96h
123538	candidate membrane-bound β-1,3-glucanosyltransglycosylase (GH72 β-1 3-glucanosyltransferase)	#N/A	#N/A	48h
80833	GH18 chitinase Chi18-5	hydrolase activity	Carbohydrate transport and metabolism	72h
21725	GH20 exochitinase (nag1)	carbohydrate metabolism	Carbohydrate transport and metabolism	120h
123989	Glycoside Hydrolase Family 7 (cel7a)	carbohydrate metabolism	Function unknown	48h and 120h
112271	GT2 chitin synthase chs3	chitin biosynthesis	Cell wall/membrane/envelope biogenesis	72h
121491	GT4 a,a-trehalose phosphorylase/synthase	biosynthesis	Cell wall/membrane/envelope biogenesis	72h
74701	GTP-binding protein involved in protein synthesis	protein biosynthesis	Translation, ribosomal structure and biogenesis	96h
80898	Secretion related small GTPase Rab1/Ypt1	small GTPase mediated signal transduction	Signal transduction mechanisms	120h
77031	Rho GTPase effector BNI1 and related formins	actin binding	Signal transduction mechanisms	72h and 120h
119924	Hsp70 nucleotide exchange factor FES1, putative	#N/A	Posttranslational modification, protein turnover, chaperones	24h
119731	heat shock protein hsp60 mitochondrial precursor protein	cellular protein metabolism	Posttranslational modification, protein turnover, chaperones	24h, 48h, 72h and 120h
121804	Ribosomal protein S15.	protein biosynthesis	Translation, ribosomal structure and biogenesis	24h
54064	mitochondrial ATP-dependent RNA-helicase mrh4	ATP-dependent helicase activity	RNA processing and modification	24h
66183	Peptidase_SSerine carboxypeptidase	proteolysis and peptidolysis	Posttranslational modification, protein turnover, chaperones	24h
60018	AAA+ ATPase	ATP binding	Nucleotide transport and metabolism	24h
73678	calnexin, high identity with A. niger clxA	calcium ion binding	Posttranslational modification, protein turnover, chaperones	24h
70218	unknown protein	#N/A	Transcription	24h
64784	Zn2Cys6 transcriptional regulator	zinc ion binding	Nucleotide transport and metabolism	24h
36822	unknown protein	catalytic activity	Posttranslational modification, protein turnover, chaperones	24h
103993	RNA exonuclease 4	intracellular	Replication, recombination and repair	24h
110396	unknown protein with Tim10/DDP family zinc finger	mitochondrial inner membrane protein import	Intracellular trafficking, secretion, and vesicular transport	24h
51420	ribosomal RNA adenine methylase transferase.	S-adenosylmethionine-dependent methyltransferase activity	RNA processing and modification	24h
58627	ATP-dependent RNA helicase dbp9	ATP-dependent helicase activity	RNA processing and modification	24h
120173	Protein import receptor MAS20	intracellular protein transport	Intracellular trafficking, secretion, and vesicular transport	24h
75954	translation initiation factor eIF3 subunit.	#N/A	Translation, ribosomal structure and biogenesis	24h
80484	unknown protein	protein biosynthesis	Translation, ribosomal structure and biogenesis	24h
74531	transcriptional regulator ASM-1, involved in fruiting body development	regulation of transcription, DNA-dependent	Chromatin structure and dynamics	24h
62071	histone acetylase complex subunit	nucleus	Transcription	24h
108697	unknown protein	histone acetyltransferase activity	Transcription	24h
2269	condensin complex component SMC2	chromosome organization and biogenesis	Chromatin structure and dynamics	24h
48001	unknown protein with DnaJ domain	unfolded protein binding	Posttranslational modification, protein turnover, chaperones	48h
53601	Synaptobrevin/VAMP-like protein	vesicle-mediated transport	Intracellular trafficking, secretion, and vesicular transport	48h
50539	unknown protein	ATP binding	Replication, recombination and repair	48h
111787	mitochondrial ATP-dependent RNA-helicase Suv3	ATP binding	RNA processing and modification	72h
62470	mitochondrial elongation factor G.	GTP binding	Translation, ribosomal structure and biogenesis	72h
123884	unknown protein	queuosine biosynthesis	RNA processing and modification	72h
107140	unknown protein	#N/A	RNA processing and modification	72h
44960	pre-mRNA splicing factor CEF1, putative	nucleus	RNA processing and modification	72h
121757	C2H2 transcriptional regulator	zinc ion binding	General function prediction only	48h
123293	MDR-type ABC transporters	ATPase activity, coupled to transmembrane movement of substances	Secondary metabolites biosynthesis, transport and catabolism	48h
66928	Serine/threonine-protein kinase tel1	phosphotransferase activity, alcohol group as acceptor	Replication, recombination and repair	72h
58897	C2H2 transcriptional regulator	zinc ion binding	General function prediction only	72h
56605	ß-arrestin, probable adaptor and transducer involved in signalling, related to the E. nidulans pH-response regulator protein palF	#N/A	#N/A	72h
49770	ATP-dependent RNA helicase ROK1, putative	ATP-dependent helicase activity	RNA processing and modification	72h
119768	myb transcriptional regulator	nucleus	Transcription	72h
52924	transcriptional activator, zinc finger, NF-X1-type	regulation of transcription, DNA-dependent	Transcription	72h
2956	HECT domain containing protein (E3 ubiquitin-protein ligase )	ubiquitin cycle	Transcription	72h
122064	myosin heavy chain	myosin	Cytoskeleton	24h
82516	Pentafunctional Aromatic Polypeptide	amino acid biosynthesis	Amino acid transport and metabolism	24h
62182	UDP-glucose:sterol b-glucosyltransferase	lipid glycosylation	Energy production and conversion	24h
53796	unknown protein	guanidinoacetate N-methyltransferase activity	Amino acid transport and metabolism	24h
122886	Tubulin beta chain 2	microtubule-based movement	Cytoskeleton	24h
80339	unknown protein	#N/A	Function unknown	24h
77311	unknown protein	#N/A	Cell cycle control, cell division, chromosome partitioning	24h
120418	unknown protein	nucleic acid binding	Lipid transport and metabolism	24h
55123	unknown protein	oxidoreductase activity	Amino acid transport and metabolism	24h
78683	aldehyde dehydrogenase	oxidoreductase activity	Energy production and conversion	24h
121661	aldose-1-epimerase	galactose metabolism	Carbohydrate transport and metabolism	24h
56140	unknown protein	#N/A	General function prediction only	24h
65106	CN_hydrolase	hydrolase activity, acting on carbon-nitrogen (but not peptide) bonds	Amino acid transport and metabolism	24h
56149	Protein with homology to anucleate Primary sterigmata Protein apsA (Aspergillus nidulans)	proteolysis and peptidolysis	Cytoskeleton	48h
78555	Esterase of the alpha-beta hydrolase superfamily (Neuropathy targetEsterase), contains cAMP-binding domains	nutrient reservoir activity	General function prediction only	48h
102401	DNA polymeraseDelta, small regulatory subunit	sigma DNA polymerase activity	Replication, recombination and repair	48h
40199	unknown protein	metallopeptidase activity	Amino acid transport and metabolism	48h
123999	NADH:flavin oxidoreductase/NADH oxidase	oxidoreductase activity	Energy production and conversion	48h
60508	unknown protein	proteolysis and peptidolysis	Function unknown	48h
82409	Amidohydrolase	#N/A	Intracellular trafficking, secretion, and vesicular transport	48h
53900	unknown protein	integral to membrane	Carbohydrate transport and metabolism	48h
123499	HET-s/LopB domain protein	#N/A	General function prediction only	72h
121126	unknown protein	#N/A	#N/A	72h
122914	unknown protein	#N/A	Nuclear structure	72h
121156	Copper amine oxidase	copper ion binding	Secondary metabolites biosynthesis, transport and catabolism	72h
82601	AldedhAldehyde dehydrogenase family	oxidoreductase activity	Amino acid transport and metabolism	72h
107469	unique protein	#N/A	#N/A	72h
120993	unknown protein	#N/A	#N/A	72h
63204	flavodoxin domain containing protein	electron transport	Energy production and conversion	72h
111865	unique protein	#N/A	#N/A	72h
120689	unknown protein	#N/A	#N/A	72h
109925	unknown protein	#N/A	#N/A	72h
122074	flavoprotein monooxygenases	aromatic compound metabolism	Energy production and conversion	72h
74351	Flavin-containing monooxygenase Fmo1	electron transport	Secondary metabolites biosynthesis, transport and catabolism	72h
108459	carbamoyl-phosphate synthase (glutamine-hydrolyzing)arginine-specific large chain	ATP binding	General function prediction only	72h
123658	unique protein	ATP binding	#N/A	72h
110595	unknown protein	#N/A	#N/A	72h
107011	unknown protein	unfolded protein binding	Posttranslational modification, protein turnover, chaperones	72h
120911	short chain dehydrogenase/reductase	oxidoreductase activity	General function prediction only	72h
79287	unknown protein	nucleic acid binding	General function prediction only	72h
57720	Swr1p complex component (Swc5), putative	#N/A	Function unknown	72h
107151	unknown protein	#N/A	RNA processing and modification	72h
5164	unknown protein	transcription	Transcription	72h
122396	Nuclear transport regulator Npl4	#N/A	Nuclear structure	72h
105157	unknown protein	#N/A	#N/A	72h
71556	unknown protein	#N/A	#N/A	72h
104390	glutathione S-transferase	glutathione transferase activity	Posttranslational modification, protein turnover, chaperones	72h
122233	Iso_dhIsocitrate/isopropylmalate dehydrogenase	oxidoreductase activity	Amino acid transport and metabolism	72h
109946	unknown protein	ATP binding	#N/A	72h
73934	IlvH Acetolactate synthase small (regulatory) subunit	amino acid binding	Amino acid transport and metabolism	72h
56002	unknown protein	folic acid and derivative biosynthesis	Coenzyme transport and metabolism	72h
121743	Mitochondrial succinate/fumarate antiporter	membrane	Energy production and conversion	72h
62226	DNA repair helicase family protein	hydrolase activity, acting on acid anhydrides, in phosphorus-containing anhydrides	Replication, recombination and repair	72h
66436	Nop1, component of the SSU processome involved in processing of pre-18S rRNA	rRNA processing	RNA processing and modification	72h
66308	Metallocarboxypeptidase, putative	proteolysis and peptidolysis	Function unknown	72h
124282	unknown protein, SET and MYND domain	#N/A	Posttranslational modification, protein turnover, chaperones	96h
122013	MFS permease	membrane	General function prediction only	96h
108592	unknown protein	proteolysis and peptidolysis	Defense mechanisms	96h
107591	unknown protein	#N/A	Signal transduction mechanisms	96h
122283	SWI-SNF chromatin-remodeling complex protein	#N/A	Chromatin structure and dynamics	96h
121289	unknown protein	cyclophilin-type peptidyl-prolyl cis-trans isomerase activity	Transcription	96h
53647	serine/threonine-protein kinase hal4	protein amino acid phosphorylation	Cell cycle control, cell division, chromosome partitioning	96h
109945	unique protein	#N/A	Extracellular structures	96h
106491	unknown protein	#N/A	#N/A	96h
76682	PDR-type ABC transporters	ATP binding	Secondary metabolites biosynthesis, transport and catabolism	96h
111893	ferric reductase	oxidoreductase activity	Inorganic ion transport and metabolism	96h
104075	Zn2Cys6 transcriptional regulator	zinc ion binding	#N/A	96h
33692	unknown protein	protein biosynthesis	Translation, ribosomal structure and biogenesis	96h
107509	autophagy protein 16, putative	#N/A	Cytoskeleton	96h
105938	pre-mRNA splicing factor slt11	nucleic acid binding	General function prediction only	96h
103555	unknown protein	#N/A	#N/A	96h
122551	mpg1 encoding mannose-1-phosphate guanyltransferase involved in the O-glycosylation pathway. (PMID: 9644208)	nucleotidyltransferase activity	Cell wall/membrane/envelope biogenesis	96h
121411	unknown protein	#N/A	Signal transduction mechanisms	96h
21641	Pep1/vps10 homolog; transmembrane sorting receptor for vacuolar hydrolases; cycles between the late-Golgi andPrevacuolar compartments	membrane	General function prediction only	96h
57071	unknown protein	#N/A	Transcription	96h
109431	RNA-processing protein, HAT helix	nucleic acid binding	RNA processing and modification	96h
65040	cytochrome P450, putative	electron transport	Secondary metabolites biosynthesis, transport and catabolism	96h
3419	pre-mRNA-splicing factor SLU7	nucleic acid binding	RNA processing and modification	96h
122381	unknown protein	#N/A	General function prediction only	96h
50160	Palmitoyltransferase SWF1	metal ion binding	General function prediction only	96h
3671	Gar1 protein with RNA-binding region	small nuclear ribonucleoprotein complex	Translation, ribosomal structure and biogenesis	96h
109328	Zn2Cys6 transcriptional regulator	zinc ion binding	#N/A	96h
123090	unknown protein	#N/A	Function unknown	96h
81362	Lipoate synthase	lipoate synthase activity	Coenzyme transport and metabolism	96h
121284	unknown protein	hydrolase activity, acting on carbon-nitrogen (but not peptide) bonds	Amino acid transport and metabolism	96h
78274	phosphatidylinositol-3-phosphate 5-kinase; fab1	zinc ion binding	Signal transduction mechanisms	96h
55511	cation efflux family protein	membrane	Inorganic ion transport and metabolism	96h
82360	lipase/serine esterase, putative	catalytic activity	General function prediction only	96h
107850	CE1 poly(3-hydroxybutyrate) depolymerase	catalytic activity	#N/A	96h
105336	unknown protein	cell wall catabolism	Carbohydrate transport and metabolism	96h
107682	Forkhead	regulation of transcription, DNA-dependent	Transcription	96h
21444	unknown protein	hydrogen-transporting ATPase activity, rotational mechanism	Posttranslational modification, protein turnover, chaperones	120h
60626	Vesicle coat complex COPII, Sec24	COPII vesicle coat	Intracellular trafficking, secretion, and vesicular transport	120h
76029	unknown protein	#N/A	Chromatin structure and dynamics	120h
124115	phosphoenolpyruvate carboxykinase AcuF	gluconeogenesis	#N/A	120h
28050	unknown protein	folic acid and derivative biosynthesis	Coenzyme transport and metabolism	120h
123313	Serine/threonine protein kinase	protein amino acid phosphorylation	Signal transduction mechanisms	120h
21406	phosphoglycerate kinase	glycolysis	Carbohydrate transport and metabolism	120h
62914	Rpp14 family protein	tRNA processing	Translation, ribosomal structure and biogenesis	120h
5776	glucose-6-phosphate isomerase	glycolysis	Carbohydrate transport and metabolism	120h
21461	ATP-dependent protease La, putative	ATP binding	Posttranslational modification, protein turnover, chaperones	120h
44868	unknown protein	phosphatidylethanolamine N-methyltransferase activity	#N/A	120h
3803	mRNA 3'-end-processing protein RNA14, putative	RNA processing	RNA processing and modification	120h
66128	Mec1p/ATR family of phosphatidyl inositol-3-kinase-like proteins involved in DNA damage response and replication checkpoint control	phosphotransferase activity, alcohol group as acceptor	Replication, recombination and repair	120h
57494	UTP10, encoding a component of the SSU processome containing the U3 snoRNA	#N/A	Function unknown	120h
80732	histone H3 lysine 36 (K36) methyltransferase	#N/A	Intracellular trafficking, secretion, and vesicular transport	120h
62120	importin ß KapK	protein transporter activity	Nuclear structure	120h
56789	cell division control protein Cdc6	nucleoside-triphosphatase activity	Replication, recombination and repair	120h
58658	DNA helicase, putative	ATP-dependent helicase activity	Replication, recombination and repair	120h
53615	unknown protein with WD repeats	#N/A	Function unknown	120h
2521	FAD dependent oxidoreductase	oxidoreductase activity	Amino acid transport and metabolism	120h
21250	AAA family ATPase Rvb2/Reptin, putative	proteolysis and peptidolysis	Transcription	120h
75424	Mitochondrial Matrix Factor	#N/A	Translation, ribosomal structure and biogenesis	120h
52267	mannitol-1-phosphate dehydrogenase	metabolism	#N/A	120h
121777	unknown protein	calcium ion binding	Cell cycle control, cell division, chromosome partitioning	120h
74774	Translation initiation factor 3, subunit g (eIF-3g); homologue of yeastTIF35.	nucleic acid binding	Translation, ribosomal structure and biogenesis	120h
66844	GPI ethanolamine phosphate transferase, putative	transferase activity, transferring phosphorus-containing groups	Signal transduction mechanisms	120h
123179	GTP cyclohydrolase	riboflavin biosynthesis	Coenzyme transport and metabolism	120h
78062	rRNA biogenesis protein RRP5	RNA binding	RNA processing and modification	24h, 48h ,72h, 96h and 120h
44504	actin	protein binding	Cytoskeleton	24h, 48h ,72h and 96h
61550	DEAD/DEAH box helicase	ATP-dependent helicase activity	RNA processing and modification	24h, 48h and 72h
108290	unknown protein	#N/A	Inorganic ion transport and metabolism	24h, 48h and 96h
82452	X-Prolyl Aminopeptidase	Metalloexopeptidase activity	Amino acid transport and metabolism	24h, 48h and 120h
75609	Rpl18 gene encoding 60sRibosomal protein L18.	protein biosynthesis	Translation, ribosomal structure and biogenesis	24h, 48h and 120h
120539	Adenylate kinase	nucleotide kinase activity	Nucleotide transport and metabolism	24h, 96h and 120h
76073	Small nuclear ribonucleoprotein F	mRNA processing	RNA processing and modification	24h and 48h
23171	NRPS	fatty acid biosynthesis	Secondary metabolites biosynthesis, transport and catabolism	24h and 48h
6011	unknown protein	metal ion binding	Intracellular trafficking, secretion, and vesicular transport	24h and 96h
69960	HIR1 (histone transcription regulator )	regulation of transcription	Transcription	24h and 120h
48351	Cysteine protease required for autophagy - Apg4p/Aut2p	Intracellular trafficking, secretion, and vesicular transport	Intracellular trafficking, secretion, and vesicular transport	48h and 72h
22863	unknown protein	#N/A	Cytoskeleton	48h and 72h
21742	Tubulin beta chain 1	microtubule-based movement	Cytoskeleton	48h and 120h
71380	3-hydroxy-3-methylglutaryl-CoA (HMG-CoA) reductase	lipid metabolism	Lipid transport and metabolism	72h and 96h
123922	Peptidyl-prolyl isomerase	protein folding	Posttranslational modification, protein turnover, chaperones	72h and 96h
103023	#N/A	#N/A	#N/A	72h and 96h
109870	unknown protein	#N/A	Transcription	72h and 96h
61701	Hypothetical protein	#N/A	#N/A	72h and 120h
